# Supplementary material for: Oral care knowledge, attitude and practice among nursing staff in acute hospital settings in Hong Kong
Source: PLoS One. 2023 Aug 15;18(8):e0289953. doi: 10.1371/journal.pone.0289953 (PMC10427009; doi:10.1371/journal.pone.0289953)
Supplement: S1 Data — (XLSX) [file pone.0289953.s003.xlsx]

## Sheet: Supporting information_data
Knowledge	Attitude	Practice	Rank
12	1	3	3
20	5	2	3
17	5	2	3
17	10	7	3
15	3	1	2
16	5	1	3
23	3.5	2	3
23	6	1	3
18	5	1	3
9	4	1	1
2	2	0	1
0	1	0	1
9	3	3	1
6	0	1	3
15	5	1	3
17	2	0	3
20	6	2	3
19	5	2	3
20	1	1	3
26	2	4	3
11	5	2	2
13	6	3	2
3	5	5	1
3	5	5	1
6	3	2	1
6	3	3	1
4	3	1	1
4	3	1	1
18	3	1	3
17	3	0	3
8	0	1	3
8	0	0	3
21	5	3	3
17	6	3	3
24	7	4	2
22	7	4	2
12	2	2	1
12	2	2	1
15	3	3	1
17	3	4	1
14	3	4	3
15	3	4	3
14	3	1	2
14	3	2	2
15	4	5	2
16	4	5	2
23	3	6	3
18	3	6	3
17	7	4	2
17	7	4	2
19	5	3	3
19	5	3	3
26	7	8	3
26	7	8	3
12	4	3	3
12	4	3	3
8	3	1	3
8	3	1	3
11	6	3	3
11	6	3	3
19	2	3	3
17	2	3	3
15	1	1	3
15	1	1	3
17	1	2	3
17	1	1	3
15	2	4	3
15	2	4	3
9	4	3	3
7	4	3	3
19	6	2	3
19	6	1	3
15	5	4	3
15	5	4	3
12	5	5	3
14	1	2	3
10	4	8	1
12	5	6	2
14	5	6	3
10	3	2	1
8	1	0	1
18	7	6	3
20	6	6	3
17	2	3	3
19	3	7	3
24	3	4	3
10	2	3	3
29	7	8	3
6	1	3	3
22	6	5	3
23	7	6	3
17	3	4	3
17	1	1	3
14	7	3	3
13	0	3	1
9	5	3	1
20	3	3	1
19	1	2	3
12	5	3	1
15	5	2	3
14	4	3	2
13	7	3	3
13	3	2	1
7	4	2	3
15	6	5	3
16	4	2	3
5	4	2	1
23	5	2	3
12	4	4	2
13	4	2	3
12	2	1	3
16	2	5	3
17	2	3	3
13	5	5	2
14	4	3	3
13	4	3	1
15	6	3	1
17	3	5	3
24	5	3	3
17	3	8	3
16	4	3	3
20	3	0	3
10	5	4	3
14	5	3	3
19	2	4	3
16	5	5	2
20	2	2	3
10	8	2	2
21	6	2	3
18	7	5	2
21	7	5	3
17	4	1	3
12	5	4	3
19	5	2	3
16	5	1	1
20	9	5	1
14	1	1	1
1	10	3	1
24	5	2	3
18	3	1	3
18	3	1	3
19	3	5	1
17	7	4	3
15	6	4	2
15	3	3	3
8	6	1	1
0	4	1	1
5	7	0	2
15	8	2	3
20	8	1	3
18	2	2	3
16	8	2	3
15	5	2	3
15	5	3	1
16	3	2	3
13	3	3	3
19	5	4	3
0	4	2	1
5	6	1	1
13	2	2	3
16	3	2	3
13	3	0	3
7	5	3	1
4	4	4	2
4	5	0	1
13	5	3	3
11	4	1	2
10	2	2	1
4	7	1	1
8	3	3	3
17	4	1	3
11	5	1	2
7	6	5	2
15	3	5	2
9	2	0	3
4	6	4	1
10	6	5	3
21	2	5	3
5	5	4	1
24	3	1	3
15	5	6	3
17	2	1	3
8	5	3	2
7	5	2	1
10	6	5	2
14	3	3	1
7	6	5	2
6	6	1	1
10	6	4	2
18	6	4	3
9	6	1	1
18	3	4	2
24	5	3	3
24	6	3	3
11	7	4	2
14	8	6	3
22	4	3	3
16	3	1	3
20	6	5	3
13	3	1	3
12	1	0	3
16	3	0	3
22	3	5	3
15	2	2	3
17	5	1	3
15	1	1	3
14	0	0	3
20	6	5	2
17	3	3	3
11	1	1	3
13	4	3	2
19	2	2	3
4	5	2	1
13	7	4	2
20	3	2	3
5	3	3	1
10	5	3	1
9	5	4	1
14	3	2	3
10	4	1	1
10	6	2	2
5	4	1	1
21	6	6	2
8	6	1	1
12	6	6	2
19	5	2	3
20	6	5	3
13	6	4	1
16	7	4	2
15	4	2	2
18	4	3	1
16	5	3	1
0	5	5	1
5	5	4	1
23	7	6	3
6	5	1	1
12	2	3	2
10	6	5	2
18	7	5	2
10	6	3	3
8	5	1	1
7	5	1	1
16	7	5	3
9	6	4	2
10	3	4	3
13	6	4	2
7	5	2	1
7	4	3	2
12	7	5	3
6	5	0	1
12	7	4	2
19	7	5	3
17	5	3	3
10	6	4	3
14	5	2	2
10	3	3	3
8	5	3	1
20	7	5	3
10	2	3	1
12	2	2	1
19	6	3	3
7	6	3	1
12	6	2	3
13	5	4	2
9	5	2	1
5	6	2	1
23	7	6	3
8	2	3	3
12	1	3	1
7	2	2	2
10	6	2	2
9	7	3	2
9	7	4	1
9	6	1	2
11	1	3	3
5	5	1	1
7	4	1	1
7	5	0	1
4	6	0	2
13	7	6	3
6	3	1	1
12	2	4	3
11	6	5	3
7	5	0	1
14	5	3	2
23	6	6	3
12	6	3	1
21	6	4	3
12	6	3	1
11	5	2	1
6	6	5	1
15	1	0	3
9	3	1	1
15	7	5	3
12	3	1	1
6	1	4	2
22	7	8	3
18	8	4	3
14	6	3	3
13	4	3	3
14	5	4	3
21	7	6	3
18	5	4	3
18	7	6	3
15	7	5	1
26	6	6	1
5	1	4	2
15	6	6	1
21	7	6	2
15	6	6	2
13	2	4	3
18	4	5	2
19	5	4	3
14	7	3	3
24	3	4	3
17	4	3	3
18	4	5	3
15	6	6	2
15	6	7	2
15	5	6	1
17	5	3	3
22	6	4	3
16	5	7	3
12	5	3	1
11	5	3	1
12	5	6	1
20	6	8	2
11	6	5	1
13	6	7	2
8	2	1	3
20	7	8	2
11	1	5	3
13	6	5	2
15	6	6	2
9	1	3	1
19	5	4	3
19	6	8	3
10	2	4	3
20	6	6	2
10	2	4	3
20	7	6	3
6	1	4	2
13	5	2	1
10	6	6	2
11	5	7	1
9	3	4	2
20	7	6	3
16	6	4	3
13	5	4	3
21	6	6	3
3	3	4	2
13	5	2	3
19	7	5	3
7	3	2	3
15	6	5	3
15	6	3	3
20	6	4	2
16	3	6	1
13	4	4	2
19	6	5	1
18	5	5	3
7	1	3	3
14	5	4	3
22	5	3	3
9	2	4	2
19	4	3	3
18	4	3	3
20	6	6	3
23	6	8	3
22	3	4	3
23	7	7	3
14	3	4	1
14	5	5	2
22	8	8	3
12	3	2	2
13	2	4	3
10	3	4	2
10	2	4	1
22	3	2	3
20	4	4	3
18	5	2	3
23	7	8	3
18	6	7	3
20	8	8	3
21	5	3	3
18	4	3	3
18	7	2	3
23	4	7	3
20	6	6	2
11	4	4	2
18	0	0	3
16	3	7	2
21	3	3	3
14	5	6	3
20	5	7	2
21	6	6	3
18	6	8	2
10	2	3	2
13	5	4	2
14	2	2	1
16	4	5	1
3	8	3	3
7	7	2	1
14	1	2	1
